# Supplementary material for: Subjective assessment for super recognition: an evaluation of self-report methods in civilian and police participants
Source: PeerJ. 2019 Jan 31;7:e6330. doi: 10.7717/peerj.6330 (PMC6360075; doi:10.7717/peerj.6330)
Supplement: Supplemental Information 1 [file peerj-07-6330-s001.xlsx]

## Sheet: EXP1
GROUP	AGE	GENDER	CFMT+ (%)	PMT: TP (%)	PMT: TA (%)	PMT: ALL (%)	SINGLE-ITEM SELF-RATING	SINGLE-ITEM OTHER-RATING	SRQ01	SRQ02	SRQ03	SRQ04	SRQ05	SRQ06	SRQ07	SRQ08	SRQ09	SRQ10	SRQ11	SRQ12	SRQ13	SRQ14	SRQ15	SRQ16	SRQ17	SRQ18	SRQ19	SRQ20	SRQ ALL
SR	23	M	94.12	70.83	95.83	83.33	4	5	4	4	4	4	4	4	4	4	4	4	4	5	4	4	5	3	5	5	4	5	84
SR	49	F	89.22	70.83	100	85.42	4	5	5	4	5	5	5	1	1	5	1	4	5	5	5	5	5	4	1	5	5	1	77
SR	36	F	89.22	75	95.83	85.42	4	3	4	3	5	5	5	4	3	4	4	2	3	4	4	3	5	4	4	4	4	5	79
SR	49	F	93.14	75	95.83	85.42	5	5	5	5	4	5	5	4	5	5	4	5	5	5	5	5	4	5	5	4	5	5	95
SR	32	M	91.18	75	91.67	83.33	5	4	5	4	4	5	4	5	5	3	4	4	5	5	4	4	2	4	4	4	2	4	81
SR	44	F	90.2	79.17	91.67	85.42	4	4	4	3	4	4	4	3	4	4	4	4	4	5	5	5	4	4	4	4	4	4	81
SR	22	F	90.2	79.17	87.5	83.33	4	4	4	4	5	4	5	5	5	2	4	4	5	5	5	4	5	3	5	5	4	4	87
SR	24	F	90.2	79.17	95.83	87.5	4	4	5	4	5	4	5	4	5	4	4	5	5	5	5	4	5	4	5	4	5	4	91
SR	42	F	90.2	79.17	95.83	87.5	4	4	5	4	5	5	5	5	5	5	4	5	5	5	5	4	5	4	5	3	5	5	94
SR	43	M	94.12	79.17	87.5	83.33	4	5	5	4	4	4	4	4	5	5	4	4	5	5	5	4	5	5	5	5	4	3	89
SR	31	F	97.06	79.17	95.83	87.5	4	4	5	4	5	5	5	5	5	5	5	5	5	4	4	5	4	4	5	5	5	5	95
SR	47	F	89.22	79.17	87.5	83.33	4	4	5	4	4	4	4	4	5	4	5	5	3	5	3	5	5	4	3	4	3	5	84
SR	31	F	91.18	79.17	95.83	87.5	5	5	5	5	5	5	5	5	5	5	5	5	5	5	5	5	5	5	5	5	4	5	99
SR	35	F	91.18	83.33	83.33	83.33	4	3	4	4	4	5	4	4	3	4	1	4	3	4	4	3	1	4	3	3	5	2	69
SR	29	F	93.14	83.33	83.33	83.33	4	4	5	4	5	5	5	4	5	4	4	4	4	5	4	4	4	3	3	4	4	5	85
SR	32	F	91.18	83.33	83.33	83.33	4	4	5	4	5	5	5	5	4	4	5	5	3	5	5	4	5	4	5	4	3	5	90
SR	41	F	94.12	83.33	87.5	85.42	4	4	4	5	3	3	5	4	4	4	3	4	5	5	4	4	5	4	4	5	5	4	84
SR	31	F	87.25	83.33	91.67	87.5	5	4	5	5	5	4	5	5	5	5	5	1	5	5	5	4	5	5	5	5	5	5	94
SR	48	F	90.2	83.33	95.83	89.58	5	5	5	3	5	5	5	5	5	5	5	5	5	5	5	5	5	4	5	5	5	5	97
SR	35	F	92.16	83.33	91.67	87.5	5	5	5	4	5	5	5	5	5	5	5	5	5	5	5	5	5	5	5	5	5	5	99
SR	43	F	96.08	83.33	87.5	85.42	5	5	5	5	5	5	5	5	5	5	5	5	5	5	5	5	5	5	5	5	5	5	100
SR	37	F	89.22	83.33	91.67	87.5	5	5	4	5	5	5	5	5	5	5	5	5	5	5	5	5	5	5	5	5	5	5	99
SR	33	F	93.14	87.5	87.5	87.5	4	4	5	4	5	5	5	4	4	5	4	5	5	5	5	5	4	4	5	5	5	4	93
SR	43	F	92.16	87.5	95.83	91.67	4	5	5	5	4	5	5	5	5	5	5	5	4	5	5	4	5	4	5	5	5	4	95
SR	39	M	92.16	87.5	91.67	89.58	4	5	3	2	2	1	1	5	5	4	4	5	5	5	5	4	5	5	5	5	5	5	81
SR	33	F	88.24	87.5	87.5	87.5	4	4	5	3	5	5	5	5	5	4	5	5	5	5	5	4	5	4	4	4	5	4	92
SR	44	M	95.1	87.5	95.83	91.67	4	4	5	1	3	5	5	2	1	5	3	5	5	4	5	2	3	5	3	3	5	5	75
SR	38	M	92.16	87.5	95.83	91.67	4	5	5	5	4	5	5	5	5	5	3	5	5	5	5	5	4	4	4	5	5	5	94
SR	33	F	97.06	87.5	83.33	85.42	4	4	5	5	5	5	5	5	4	5	5	5	5	5	5	4	5	5	4	5	5	5	97
SR	47	M	100	87.5	91.67	89.58	5	5	5	5	5	5	5	5	5	5	5	5	5	5	5	5	5	5	5	4	5	5	99
SR	27	F	96.08	87.5	79.17	83.33	5	5	5	4	5	5	4	5	5	4	5	5	5	5	5	4	3	4	5	4	5	4	91
SR	49	F	92.16	87.5	87.5	87.5	5	5	5	5	5	5	5	5	5	5	5	5	5	5	5	5	5	5	5	5	5	5	100
SR	49	F	96.08	87.5	83.33	85.42	5	5	5	4	5	5	5	5	5	5	5	5	5	5	5	5	5	5	5	5	5	5	99
SR	30	M	88.24	87.5	83.33	85.42	5	5	5	5	1	5	4	5	4	4	5	5	5	5	4	4	5	5	5	5	5	5	91
SR	42	M	94.12	87.5	83.33	85.42	5	5	1	5	5	1	5	5	5	1	5	1	5	5	5	5	5	5	5	5	5	5	84
SR	25	M	99.02	87.5	83.33	85.42	5	5	5	4	5	5	5	5	5	4	5	5	5	5	5	5	5	5	5	5	5	5	98
SR	31	F	98.04	87.5	79.17	83.33	5	5	5	5	5	5	5	5	5	5	5	5	5	5	5	5	5	5	5	5	1	5	96
SR	23	F	96.08	91.67	87.5	89.58	4	4	4	4	5	5	5	5	5	4	4	5	5	5	5	4	5	4	5	5	5	5	94
SR	38	F	89.22	91.67	83.33	87.5	4	5	5	3	5	5	5	5	5	5	5	5	5	5	5	5	5	5	3	5	5	3	94
SR	42	F	98.04	91.67	91.67	91.67	4	4	5	5	5	5	5	4	5	5	5	5	5	5	5	5	5	5	5	5	5	1	95
SR	36	M	97.06	91.67	91.67	91.67	4	5	5	5	5	5	4	5	5	5	5	4	5	5	5	5	4	5	5	5	3	5	95
SR	34	F	93.14	91.67	75	83.33	4	4	5	4	4	5	5	5	5	5	5	3	5	5	5	4	3	4	5	5	4	4	90
SR	43	F	92.16	91.67	91.67	91.67	4	5	5	4	5	5	5	4	5	5	5	5	5	5	5	4	4	5	4	4	5	4	93
SR	32	F	97.06	91.67	83.33	87.5	4	5	4	4	5	5	5	5	5	4	4	4	5	5	5	2	2	4	5	5	4	5	87
SR	38	M	90.2	91.67	91.67	91.67	4	4	5	4	5	5	5	5	5	5	4	4	5	5	5	4	4	4	5	5	4	4	92
SR	47	F	92.16	91.67	95.83	93.75	5	5	3	5	5	4	5	5	5	5	5	5	5	5	5	4	5	3	5	5	5	5	94
SR	29	F	88.24	91.67	79.17	85.42	5	5	5	4	4	5	4	5	5	5	5	5	5	5	5	4	5	4	5	5	5	4	94
SR	33	F	96.08	91.67	91.67	91.67	5	5	5	5	5	5	5	5	5	5	5	1	5	5	5	4	5	5	5	5	5	5	95
SR	39	F	91.18	91.67	87.5	89.58	5	5	5	4	5	5	5	4	5	4	5	4	5	5	5	5	5	5	4	4	4	4	92
SR	39	F	88.24	91.67	87.5	89.58	5	5	5	5	5	5	5	5	5	5	5	5	1	5	5	5	5	5	5	5	5	5	96
SR	43	F	91.18	91.67	79.17	85.42	5	5	5	5	4	5	5	5	5	5	5	5	5	5	5	5	5	5	5	5	5	5	99
SR	46	F	94.12	91.67	83.33	87.5	5	5	5	4	5	5	5	5	5	5	5	5	5	5	5	5	5	5	5	5	5	5	99
SR	35	F	91.18	91.67	95.83	93.75	5	5	5	5	5	1	5	1	5	5	1	5	5	5	4	5	3	5	3	5	3	3	79
SR	48	F	98.04	95.83	87.5	91.67	4	5	5	5	5	5	5	4	5	5	5	5	5	5	5	4	5	4	5	5	4	5	96
SR	38	M	89.22	95.83	75	85.42	4	4	4	2	5	5	5	5	5	5	5	5	5	5	4	5	5	4	5	5	5	5	94
SR	42	F	92.16	95.83	87.5	91.67	5	5	2	4	2	5	5	5	4	4	5	4	5	5	4	4	5	2	5	4	5	5	84
SR	42	M	91.18	95.83	75	85.42	5	5	5	5	5	5	5	5	5	5	5	5	5	5	5	5	5	5	5	5	5	5	100
SR	26	F	92.16	95.83	70.83	83.33	5	5	5	4	5	5	5	5	4	5	5	5	5	5	3	5	5	5	5	5	4	5	95
SR	34	F	92.16	95.83	87.5	91.67	5	5	1	4	5	4	4	5	5	4	5	5	5	5	5	4	5	4	5	5	5	5	90
SR	41	F	94.12	95.83	83.33	89.58	5	5	5	4	5	5	5	5	5	5	5	5	4	5	5	5	5	5	5	5	5	5	98
SR	44	M	96.08	95.83	91.67	93.75	5	5	5	5	5	5	5	5	5	5	5	5	5	5	5	4	5	5	5	4	5	5	98
SR	34	F	90.2	95.83	87.5	91.67	5	5	5	4	5	5	5	5	4	4	5	5	5	5	5	4	5	4	5	5	5	5	95
SR	29	F	90.2	100	66.67	83.33	4	4	5	4	5	5	5	5	5	5	5	5	5	5	5	5	5	5	5	4	5	5	98
SR	22	F	91.18	100	79.17	89.58	4	5	5	4	5	4	5	4	5	5	5	2	5	5	5	4	5	4	5	4	4	5	90
SR	38	F	89.22	100	79.17	89.58	5	4	5	2	4	5	4	4	4	4	5	4	5	5	4	4	5	4	4	4	3	4	83
SR	34	F	92.16	100	79.17	89.58	5	5	5	4	5	4	5	5	5	5	5	5	5	5	5	5	5	4	5	5	4	4	95
SR	35	M	91.18	100	83.33	91.67	5	5	5	4	4	4	4	5	5	5	5	5	5	5	5	2	5	3	5	5	5	5	91
SR	36	M	96.08	100	83.33	91.67	5	5	5	5	5	5	5	5	4	5	5	5	5	5	5	4	5	5	5	5	5	5	98
SR	46	F	90.2	100	66.67	83.33	5	5	4	4	5	5	5	5	5	5	5	5	5	5	5	5	5	5	5	5	5	5	98
SR	39	F	91.18	100	75	87.5	5	5	5	5	5	5	5	5	5	5	5	5	5	5	5	5	5	5	5	5	5	5	100
SR	37	F	92.16	100	87.5	93.75	5	5	5	5	5	5	5	5	5	5	5	4	5	5	5	4	5	5	5	5	4	5	97
TYPICAL	44	F	86.27	25	95.83	60.42	5	5	1	4	4	5	5	5	5	5	5	5	5	5	5	4	5	5	5	5	4	5	92
TYPICAL	25	M	71.57	37.5	91.67	64.58	4	4	4	3	4	4	3	4	5	4	4	3	4	5	2	4	4	4	4	4	4	1	74
TYPICAL	31	F	87.25	37.5	91.67	64.58	4	4	5	4	4	5	5	4	5	3	4	3	5	5	5	4	5	3	4	4	5	4	86
TYPICAL	38	M	78.43	45.83	91.67	68.75	4	4	4	4	4	4	4	4	4	4	4	1	5	5	5	4	4	4	4	3	3	5	79
TYPICAL	28	F	81.37	45.83	95.83	70.83	4	5	4	4	4	5	5	5	5	5	4	5	4	5	4	5	5	5	5	5	5	5	94
TYPICAL	27	F	81.37	50	95.83	72.92	4	4	4	3	3	4	4	3	3	4	2	4	5	4	4	4	4	4	4	3	4	4	74
TYPICAL	37	M	86.27	50	87.5	68.75	4	4	5	4	5	5	5	3	4	5	4	5	5	5	5	4	5	4	5	4	5	5	92
TYPICAL	33	M	89.22	50	100	75	4	4	5	4	5	4	5	1	1	3	1	4	5	5	1	1	1	2	3	3	5	1	60
TYPICAL	31	F	90.2	50	95.83	72.92	5	5	5	5	4	5	4	5	5	5	5	5	5	5	5	5	5	5	5	5	4	5	97
TYPICAL	31	M	81.37	50	91.67	70.83	5	5	4	4	4	5	5	5	5	4	5	5	5	5	5	4	4	4	5	5	5	5	93
TYPICAL	28	M	81.37	54.17	83.33	68.75	4	3	4	4	4	5	4	3	4	4	4	5	4	4	4	4	5	4	4	2	5	5	82
TYPICAL	49	F	85.29	54.17	95.83	75	4	5	4	5	5	5	5	5	5	5	5	5	5	5	5	5	5	5	5	5	4	5	98
TYPICAL	46	F	71.57	54.17	91.67	72.92	4	4	4	3	5	5	5	3	2	4	4	4	4	4	4	4	4	4	4	3	5	4	79
TYPICAL	46	F	63.73	54.17	62.5	58.33	4	4	2	4	5	5	5	4	4	5	4	5	3	5	4	4	5	4	5	3	5	5	86
TYPICAL	45	F	86.27	54.17	83.33	68.75	4	5	5	4	4	5	5	5	5	5	5	4	5	5	5	4	4	5	5	5	4	5	94
TYPICAL	48	F	83.33	58.33	66.67	62.5	4	4	5	4	5	4	5	4	4	4	4	4	5	5	5	4	5	4	4	4	5	4	88
TYPICAL	24	F	91.18	58.33	91.67	75	4	4	4	2	4	5	4	4	4	4	4	4	4	5	5	3	5	3	4	4	3	4	79
TYPICAL	41	M	75.49	58.33	75	66.67	4	4	4	4	3	5	5	4	3	4	4	5	4	3	4	4	5	4	5	4	3	4	81
TYPICAL	29	F	81.37	58.33	100	79.17	4	4	4	4	4	2	4	4	4	4	4	4	4	5	5	5	4	4	5	4	5	4	83
TYPICAL	49	F	83.33	58.33	95.83	77.08	4	3	2	4	4	5	5	4	5	5	4	5	5	5	4	4	4	4	3	4	5	4	85
TYPICAL	45	F	86.27	58.33	87.5	72.92	4	5	4	4	5	5	5	5	4	5	5	1	5	5	5	4	5	4	5	5	5	5	91
TYPICAL	36	F	87.25	58.33	95.83	77.08	4	4	2	4	4	5	4	4	4	4	3	5	4	5	4	5	5	4	4	4	4	4	82
TYPICAL	45	M	70.59	58.33	70.83	64.58	4	5	2	3	4	5	5	5	5	4	5	2	4	4	5	3	4	4	5	5	5	5	84
TYPICAL	23	M	83.33	58.33	95.83	77.08	4	5	5	4	5	4	4	4	4	5	5	4	5	5	5	4	3	3	5	3	5	5	87
TYPICAL	34	F	66.67	58.33	95.83	77.08	4	5	5	4	5	5	5	5	4	4	5	4	5	5	5	4	5	4	4	5	4	5	92
TYPICAL	29	M	76.47	58.33	95.83	77.08	5	5	4	4	5	5	5	5	5	5	5	5	5	5	5	3	5	4	5	4	5	4	93
TYPICAL	30	M	68.63	58.33	75	66.67	5	4	5	5	5	5	5	5	4	5	4	4	5	5	4	4	5	5	5	4	5	5	94
TYPICAL	50	M	91.18	58.33	79.17	68.75	5	5	5	2	5	4	4	4	4	3	4	4	5	5	5	4	4	5	5	4	5	5	86
TYPICAL	38	F	80.39	58.33	100	79.17	5	5	5	4	5	5	5	5	5	5	5	2	5	5	5	4	5	5	2	5	3	5	90
TYPICAL	36	F	77.45	58.33	79.17	68.75	5	5	5	4	5	5	5	5	5	2	5	5	5	5	5	4	5	4	5	5	5	5	94
TYPICAL	49	F	89.22	58.33	91.67	75	5	5	5	5	5	4	5	5	5	5	5	5	5	5	3	4	5	5	5	5	5	5	96
TYPICAL	45	M	87.25	58.33	87.5	72.92	5	5	5	4	5	5	5	5	5	5	5	5	5	5	5	5	5	5	5	5	4	5	98
TYPICAL	40	M	77.45	62.5	75	68.75	4	4	5	4	4	3	4	4	3	4	4	4	4	5	3	4	4	4	3	4	3	4	77
TYPICAL	39	F	72.55	62.5	83.33	72.92	4	3	5	5	5	5	5	4	5	5	5	5	5	5	5	4	5	5	5	4	5	4	96
TYPICAL	40	F	77.45	62.5	100	81.25	4	4	5	5	4	5	5	5	4	5	5	5	4	5	4	4	5	5	5	5	4	5	94
TYPICAL	37	F	96.08	62.5	100	81.25	4	3	5	4	2	4	4	4	5	4	3	5	5	5	5	4	4	4	5	1	4	4	81
TYPICAL	46	F	97.06	62.5	91.67	77.08	4	4	5	4	4	5	5	4	4	4	4	4	4	5	4	4	5	3	4	4	4	4	84
TYPICAL	43	M	71.57	62.5	83.33	72.92	4	3	3	4	5	4	4	4	4	4	4	4	4	4	5	4	4	3	4	3	4	4	79
TYPICAL	30	M	66.67	62.5	87.5	75	5	5	4	4	4	5	5	5	4	4	5	4	4	5	4	4	4	4	4	4	4	5	86
TYPICAL	41	F	95.1	62.5	100	81.25	5	5	5	2	5	5	5	5	4	5	5	5	5	5	5	4	5	4	5	5	4	5	93
TYPICAL	41	M	79.41	62.5	75	68.75	5	5	5	2	5	5	5	5	5	3	5	5	5	5	2	2	1	3	5	2	3	4	77
TYPICAL	29	F	94.12	62.5	91.67	77.08	5	5	5	4	5	5	4	4	4	3	5	4	5	5	4	3	5	3	4	5	4	5	86
TYPICAL	30	F	84.31	62.5	83.33	72.92	5	5	5	4	4	5	5	5	4	4	4	2	5	5	5	5	4	5	5	4	5	5	90
TYPICAL	42	M	83.33	62.5	62.5	62.5	5	5	4	4	3	4	5	3	5	5	4	4	4	3	5	4	5	4	4	4	5	4	83
TYPICAL	43	M	93.14	62.5	83.33	72.92	5	5	5	5	5	5	5	5	5	5	5	5	5	5	5	5	5	3	5	5	5	5	98
TYPICAL	44	F	77.45	62.5	45.83	54.17	5	5	5	4	5	5	5	5	5	5	5	5	5	5	5	5	5	5	5	5	5	5	99
TYPICAL	37	F	94.12	62.5	100	81.25	5	5	5	5	5	5	5	5	5	1	5	5	5	5	5	4	5	4	5	5	4	5	93
TYPICAL	35	F	68.63	62.5	95.83	79.17	5	5	5	5	5	5	4	5	5	5	5	5	5	5	5	5	5	5	5	5	5	1	95
TYPICAL	47	F	53.92	62.5	66.67	64.58	5	3	4	3	3	4	4	2	2	3	2	3	4	4	3	3	4	3	4	4	5	4	68
TYPICAL	27	F	86.27	66.67	87.5	77.08	4	4	4	4	5	5	5	5	5	5	5	5	5	5	4	4	5	5	5	5	5	5	96
TYPICAL	45	F	75.49	66.67	75	70.83	4	5	5	4	5	5	5	5	4	4	5	4	5	5	5	4	4	4	5	4	3	4	89
TYPICAL	39	F	82.35	66.67	66.67	66.67	4	5	4	4	4	5	4	4	4	4	5	4	4	4	2	2	5	3	4	3	5	4	78
TYPICAL	48	F	86.27	66.67	87.5	77.08	4	4	4	4	4	4	4	4	4	4	4	4	4	4	4	4	4	4	4	3	4	4	79
TYPICAL	34	F	77.45	66.67	62.5	64.58	4	4	4	4	4	5	5	5	5	4	4	4	5	5	5	4	5	4	5	4	5	4	90
TYPICAL	37	F	97.06	66.67	95.83	81.25	4	4	5	5	4	4	4	4	5	5	5	5	4	5	5	5	5	5	5	4	5	5	94
TYPICAL	33	F	88.24	66.67	70.83	68.75	4	4	4	5	5	4	4	4	4	4	5	5	5	4	5	4	3	3	5	3	5	4	85
TYPICAL	37	F	80.39	66.67	91.67	79.17	4	5	1	4	4	4	4	5	4	2	4	5	4	5	5	4	5	3	4	4	5	4	80
TYPICAL	33	F	94.12	66.67	83.33	75	4	5	5	4	5	5	5	2	5	4	3	5	5	5	5	2	5	4	5	5	5	5	89
TYPICAL	44	F	82.35	66.67	91.67	79.17	4	4	5	3	4	4	4	4	5	3	4	3	5	5	5	4	3	3	5	3	2	4	78
TYPICAL	35	M	88.24	66.67	79.17	72.92	5	5	5	5	4	5	5	5	5	5	5	5	5	5	5	5	5	5	5	5	5	5	99
TYPICAL	28	F	92.16	66.67	95.83	81.25	5	5	5	3	3	5	5	5	5	4	5	4	5	5	5	4	5	4	5	5	5	4	91
TYPICAL	42	F	71.57	66.67	87.5	77.08	5	4	4	3	5	5	5	5	4	5	4	2	4	1	4	4	5	4	5	5	5	5	84
TYPICAL	45	F	98.04	66.67	87.5	77.08	5	5	5	4	5	5	5	5	5	5	5	5	5	5	5	5	5	5	5	5	5	5	99
TYPICAL	18	F	83.33	66.67	100	83.33	5	5	5	4	4	5	5	4	5	5	5	5	5	5	5	5	5	3	4	4	4	4	91
TYPICAL	44	M	94.12	66.67	66.67	66.67	5	5	5	5	5	5	5	4	5	5	5	5	5	5	5	3	5	5	5	5	5	4	96
TYPICAL	47	M	65.69	66.67	58.33	62.5	5	4	5	4	5	5	5	5	5	5	5	5	4	5	5	5	5	5	5	5	5	5	98
TYPICAL	24	F	90.2	66.67	83.33	75	5	5	5	4	5	5	5	5	5	5	5	5	5	5	5	5	5	5	5	5	4	5	98
TYPICAL	31	F	88.24	70.83	91.67	81.25	4	5	5	4	4	5	5	4	5	5	5	5	5	5	5	5	5	5	3	4	5	5	94
TYPICAL	35	F	78.43	70.83	87.5	79.17	4	4	4	3	4	4	5	4	5	4	5	5	5	5	4	4	5	4	5	4	5	5	89
TYPICAL	40	M	89.22	70.83	54.17	62.5	4	4	4	5	4	5	5	5	5	5	5	5	5	5	5	5	5	4	5	3	5	5	95
TYPICAL	45	F	80.39	70.83	95.83	83.33	4	5	3	4	4	4	4	4	4	3	4	4	4	4	4	4	4	4	4	4	4	4	78
TYPICAL	33	F	94.12	70.83	87.5	79.17	4	4	4	4	5	5	5	5	4	4	5	4	5	5	5	4	5	4	5	5	4	5	92
TYPICAL	37	F	86.27	70.83	83.33	77.08	4	4	5	5	2	5	5	5	5	5	5	5	5	5	5	5	5	4	5	4	5	5	95
TYPICAL	50	F	70.59	70.83	66.67	68.75	4	4	4	4	2	4	4	4	5	4	4	4	4	5	4	4	4	4	5	4	5	5	83
TYPICAL	42	M	98.04	70.83	91.67	81.25	5	5	5	5	5	5	5	5	5	5	5	5	5	5	5	5	5	5	5	5	5	5	100
TYPICAL	49	M	83.33	70.83	70.83	70.83	5	5	5	2	5	4	5	1	1	5	5	5	5	5	5	5	5	5	5	5	4	1	83
TYPICAL	29	M	86.27	70.83	87.5	79.17	5	5	4	4	2	5	5	5	5	5	5	5	5	5	5	5	5	5	4	5	5	5	94
TYPICAL	30	F	85.29	70.83	100	85.42	5	4	5	5	5	5	5	5	5	5	5	5	4	5	1	4	5	4	5	5	5	5	93
TYPICAL	48	F	84.31	70.83	95.83	83.33	5	5	5	5	5	1	5	5	5	5	5	5	5	5	5	5	5	4	5	5	5	5	95
TYPICAL	36	M	95.1	70.83	87.5	79.17	5	5	5	4	5	5	5	5	5	5	5	4	5	5	5	5	5	5	4	5	5	5	97
TYPICAL	45	M	95.1	70.83	87.5	79.17	5	5	5	5	5	5	5	5	5	5	5	5	5	5	5	5	5	5	5	5	5	5	100
TYPICAL	21	F	58.82	75	45.83	60.42	4	4	3	4	4	4	4	3	4	4	4	4	4	4	2	4	4	4	3	2	5	4	74
TYPICAL	19	F	64.71	75	54.17	64.58	4	4	4	1	4	4	4	3	1	3	4	5	5	5	4	4	3	3	2	3	2	5	69
TYPICAL	27	F	61.76	75	87.5	81.25	4	5	5	3	4	5	5	5	4	2	5	5	5	5	5	5	5	4	4	4	4	5	89
TYPICAL	22	F	81.37	75	66.67	70.83	4	4	5	5	5	4	4	4	5	5	5	3	5	4	5	4	5	4	5	3	4	4	88
TYPICAL	50	F	88.24	75	87.5	81.25	4	3	4	4	4	5	5	4	5	3	4	5	4	4	4	4	5	4	4	3	2	4	81
TYPICAL	35	F	80.39	75	91.67	83.33	4	5	5	4	5	5	5	4	5	5	5	5	5	5	5	5	5	5	5	5	4	5	97
TYPICAL	47	F	73.53	75	79.17	77.08	4	4	5	5	5	5	5	4	4	4	5	5	5	5	3	5	5	4	5	3	5	4	91
TYPICAL	36	M	73.53	75	95.83	85.42	4	4	4	4	4	5	5	5	4	4	4	4	4	5	4	4	4	4	5	4	4	4	85
TYPICAL	47	F	87.25	75	87.5	81.25	4	5	4	3	5	5	4	4	4	4	5	4	5	5	5	4	4	3	5	4	5	5	87
TYPICAL	28	M	81.37	75	83.33	79.17	5	4	5	4	4	4	4	4	1	4	3	4	5	5	4	5	5	3	4	5	2	4	79
TYPICAL	34	F	81.37	75	75	75	5	5	5	5	5	5	5	4	5	4	4	5	5	5	4	4	5	5	5	4	4	5	93
TYPICAL	42	M	94.12	75	79.17	77.08	5	5	5	5	5	5	5	5	5	5	5	5	5	5	5	5	4	5	4	4	5	5	97
TYPICAL	44	F	73.53	75	79.17	77.08	5	5	5	5	5	5	5	5	5	5	5	5	5	5	5	5	5	5	5	5	5	5	100
TYPICAL	46	M	90.2	75	75	75	5	5	5	5	5	5	5	5	5	5	5	5	5	5	5	5	5	5	5	5	5	5	100
TYPICAL	35	F	82.35	75	87.5	81.25	5	5	5	5	1	5	5	5	4	5	5	5	4	4	5	5	5	5	3	4	4	5	89
TYPICAL	28	F	73.53	75	95.83	85.42	5	5	5	5	5	5	5	5	5	5	5	5	5	5	5	5	5	5	5	5	5	5	100
TYPICAL	35	M	86.27	75	75	75	5	5	1	4	1	5	5	5	5	5	5	5	5	5	1	2	1	1	1	1	5	1	64
TYPICAL	29	M	83.33	75	79.17	77.08	5	4	4	5	5	5	5	5	5	5	3	5	5	5	5	4	5	3	5	5	5	5	94
TYPICAL	33	F	87.25	75	83.33	79.17	5	5	5	4	4	4	5	4	5	4	4	4	3	5	5	5	5	4	4	4	4	4	86
TYPICAL	39	F	72.55	75	87.5	81.25	5	5	5	5	5	5	5	5	5	5	1	4	5	5	5	4	5	5	5	5	4	5	93
TYPICAL	37	F	80.39	75	95.83	85.42	5	5	5	5	5	5	5	5	5	5	5	5	5	5	5	5	5	5	5	5	5	5	100
TYPICAL	36	M	75.49	79.17	66.67	72.92	4	3	5	4	4	5	4	5	5	4	4	2	5	5	4	4	5	4	5	4	5	4	87
TYPICAL	31	F	83.33	79.17	95.83	87.5	4	5	4	4	5	5	5	5	4	4	5	5	5	5	5	4	5	3	4	4	4	5	90
TYPICAL	30	M	78.43	79.17	70.83	75	4	5	5	5	5	4	4	5	5	4	5	5	5	5	5	4	5	4	5	4	4	4	92
TYPICAL	29	F	87.25	79.17	83.33	81.25	4	4	4	3	4	5	5	4	3	3	4	5	4	4	4	3	5	4	5	4	5	5	83
TYPICAL	26	M	65.69	79.17	70.83	75	4	3	5	4	4	5	5	3	4	5	5	5	4	4	3	3	5	4	4	3	2	5	82
TYPICAL	47	F	86.27	79.17	70.83	75	4	4	4	4	3	4	5	4	4	4	2	4	4	4	5	4	3	4	4	4	5	4	79
TYPICAL	35	F	86.27	79.17	70.83	75	4	4	1	4	1	5	4	4	5	4	5	1	5	5	4	4	5	5	5	3	4	4	78
TYPICAL	50	M	83.33	79.17	83.33	81.25	4	4	4	4	5	4	4	4	4	4	4	4	5	5	5	4	5	4	4	4	4	4	85
TYPICAL	33	F	75.49	79.17	54.17	66.67	4	4	5	4	5	5	5	4	4	4	4	4	5	5	4	4	5	4	4	4	5	4	88
TYPICAL	28	F	70.59	79.17	83.33	81.25	4	4	4	4	2	4	4	5	4	3	5	5	5	5	4	4	5	3	4	5	5	4	84
TYPICAL	37	M	72.55	79.17	79.17	79.17	4	4	4	3	1	4	4	4	4	4	4	1	4	4	3	4	4	4	4	4	4	4	72
TYPICAL	31	F	74.51	79.17	100	89.58	4	5	4	2	4	5	5	5	4	3	5	4	5	5	5	3	5	3	4	5	4	5	85
TYPICAL	48	F	64.71	79.17	87.5	83.33	4	4	5	4	4	5	5	5	4	4	4	5	2	5	4	4	5	4	5	4	5	5	88
TYPICAL	34	F	81.37	79.17	83.33	81.25	4	5	5	5	5	5	5	5	5	5	5	5	5	5	4	5	5	5	5	5	5	5	99
TYPICAL	40	M	52.94	79.17	75	77.08	4	4	5	4	4	5	4	5	4	4	4	3	5	5	3	4	5	4	5	4	5	1	83
TYPICAL	31	M	85.29	79.17	83.33	81.25	5	5	5	3	5	5	5	5	5	5	5	5	5	5	5	3	5	4	5	5	5	5	95
TYPICAL	46	F	76.47	79.17	83.33	81.25	5	5	1	5	5	5	5	4	5	5	5	5	5	5	5	5	5	5	5	5	5	5	95
TYPICAL	40	F	97.06	79.17	83.33	81.25	5	5	5	4	4	5	4	5	4	4	4	5	5	5	5	4	5	4	4	5	3	5	89
TYPICAL	34	F	85.29	79.17	87.5	83.33	5	5	5	2	4	5	5	1	1	4	1	5	4	5	1	1	1	1	4	1	5	1	57
TYPICAL	41	F	87.25	79.17	83.33	81.25	5	5	5	4	5	5	5	5	5	5	5	5	5	5	4	5	5	5	5	4	5	5	97
TYPICAL	37	F	73.53	79.17	79.17	79.17	5	5	4	4	5	5	5	5	5	5	5	5	5	5	5	5	4	4	5	5	5	4	95
TYPICAL	48	F	86.27	79.17	75	77.08	5	5	5	3	5	3	5	5	5	4	5	5	5	5	5	3	5	5	5	5	5	5	93
TYPICAL	34	F	84.31	83.33	83.33	83.33	4	5	5	5	4	4	5	5	5	4	5	4	5	5	5	4	5	4	5	5	4	5	93
TYPICAL	34	F	81.37	83.33	75	79.17	4	4	5	5	5	5	5	5	5	5	5	5	5	5	5	5	5	5	5	5	4	5	99
TYPICAL	19	F	66.67	83.33	58.33	70.83	4	4	4	2	5	2	4	4	4	4	5	1	4	5	2	2	5	4	4	4	4	4	73
TYPICAL	50	M	76.47	83.33	91.67	87.5	4	4	1	4	4	3	4	5	5	5	5	4	5	5	1	4	4	5	5	5	4	4	82
TYPICAL	46	F	85.29	83.33	100	91.67	4	5	5	4	5	5	5	5	5	4	5	4	5	5	5	4	5	4	5	4	5	5	94
TYPICAL	41	F	83.33	83.33	70.83	77.08	4	4	4	3	4	4	4	1	1	5	1	5	4	3	4	4	5	4	5	4	5	4	74
TYPICAL	21	M	82.35	83.33	95.83	89.58	4	3	4	4	3	5	4	4	4	1	4	4	4	4	4	4	5	4	4	1	3	4	74
TYPICAL	36	F	79.41	83.33	100	91.67	4	5	4	5	5	5	5	3	5	5	5	5	5	5	5	5	5	5	5	5	5	5	97
TYPICAL	28	F	85.29	83.33	87.5	85.42	4	5	4	4	4	4	4	5	4	5	5	4	5	5	4	5	4	4	5	5	5	5	90
TYPICAL	29	F	88.24	83.33	87.5	85.42	5	5	5	5	5	5	5	5	5	5	5	5	5	5	5	5	5	4	5	5	5	5	99
TYPICAL	48	F	79.41	83.33	54.17	68.75	5	5	4	4	5	5	5	5	4	5	5	5	5	5	4	4	5	4	5	5	4	5	93
TYPICAL	43	F	52.94	83.33	62.5	72.92	5	5	1	5	5	5	5	5	5	5	5	5	5	5	5	5	5	5	5	5	5	5	96
TYPICAL	50	M	89.22	83.33	70.83	77.08	5	5	5	3	5	5	5	5	5	5	5	5	5	5	5	5	5	5	3	5	1	5	92
TYPICAL	29	M	95.1	83.33	50	66.67	5	5	5	4	5	5	5	5	5	5	5	5	5	5	5	5	5	5	5	5	4	5	98
TYPICAL	26	F	66.67	83.33	58.33	70.83	5	5	1	4	1	4	4	5	4	4	5	1	5	5	5	4	5	4	4	5	4	5	79
TYPICAL	39	M	62.75	83.33	45.83	64.58	5	5	1	5	5	5	5	5	5	5	5	5	5	5	5	5	5	5	5	5	5	5	96
TYPICAL	34	M	85.29	83.33	79.17	81.25	5	5	5	4	5	5	5	5	4	4	5	5	5	5	4	4	5	4	5	5	4	5	93
TYPICAL	40	M	81.37	83.33	66.67	75	5	5	5	4	5	5	5	5	5	5	5	5	5	5	5	5	5	5	5	5	5	5	99
TYPICAL	49	F	72.55	83.33	83.33	83.33	5	5	5	4	5	4	5	4	4	5	5	5	5	5	5	5	5	4	5	4	5	5	94
TYPICAL	46	F	84.31	87.5	95.83	91.67	4	5	5	4	4	5	5	5	5	5	5	5	5	5	5	5	5	5	5	5	5	5	98
TYPICAL	50	F	80.39	87.5	87.5	87.5	4	4	5	4	4	5	5	4	4	5	5	4	5	5	5	3	3	4	5	5	5	4	89
TYPICAL	34	F	69.61	87.5	58.33	72.92	4	5	4	3	5	5	5	5	4	4	5	5	4	5	3	5	5	5	5	5	4	5	91
TYPICAL	43	F	77.45	87.5	91.67	89.58	4	5	5	3	5	4	5	5	5	4	5	5	5	5	5	4	5	5	5	5	5	5	95
TYPICAL	46	M	83.33	87.5	79.17	83.33	4	5	5	3	4	5	5	5	5	5	5	5	5	5	5	2	5	4	5	5	5	5	93
TYPICAL	44	F	78.43	87.5	70.83	79.17	4	4	5	5	5	5	5	5	4	5	5	2	5	5	5	4	5	4	5	4	5	5	93
TYPICAL	30	F	85.29	87.5	87.5	87.5	4	4	5	5	4	5	4	4	5	4	5	4	4	5	5	4	4	4	5	3	5	4	88
TYPICAL	37	F	85.29	87.5	70.83	79.17	4	4	5	5	2	5	4	4	5	5	5	5	5	5	2	5	5	4	4	3	5	4	87
TYPICAL	32	F	85.29	87.5	83.33	85.42	4	4	5	5	5	5	5	5	5	4	5	5	5	5	5	5	5	4	5	4	5	5	97
TYPICAL	27	F	94.12	87.5	70.83	79.17	4	5	5	4	4	5	5	4	5	4	4	3	5	5	5	4	4	4	3	4	3	4	84
TYPICAL	25	F	76.47	87.5	75	81.25	4	5	4	4	5	5	5	5	4	4	5	4	4	5	4	5	4	4	4	3	5	3	86
TYPICAL	46	M	71.57	87.5	58.33	72.92	4	4	4	4	4	4	5	4	3	3	5	4	5	4	4	3	5	4	5	4	5	5	84
TYPICAL	30	F	80.39	87.5	83.33	85.42	4	4	4	4	5	5	4	3	4	3	4	3	4	4	4	4	5	3	4	4	4	4	79
TYPICAL	31	M	85.29	87.5	87.5	87.5	5	5	5	5	5	5	5	5	5	5	5	5	5	5	5	5	5	5	5	5	5	5	100
TYPICAL	43	M	67.65	87.5	62.5	75	5	5	5	4	5	5	5	5	5	5	5	2	5	5	5	4	5	5	5	5	5	5	95
TYPICAL	49	F	65.69	87.5	54.17	70.83	5	5	5	4	4	5	5	5	5	5	5	5	5	5	5	5	5	5	5	5	5	5	98
TYPICAL	44	M	84.31	87.5	66.67	77.08	5	5	5	3	5	5	5	5	1	1	1	3	5	5	5	3	5	5	5	5	5	1	78
TYPICAL	50	F	90.2	87.5	66.67	77.08	5	5	5	5	5	5	5	5	5	4	5	5	5	5	5	5	5	5	5	5	5	5	99
TYPICAL	33	M	81.37	87.5	87.5	87.5	5	5	5	5	5	5	5	5	5	5	5	5	5	5	5	5	5	5	5	5	5	5	100
TYPICAL	47	M	91.18	91.67	66.67	79.17	4	5	5	4	4	5	5	4	5	5	5	5	5	5	5	5	5	5	5	5	5	5	97
TYPICAL	41	M	63.73	91.67	50	70.83	4	4	5	4	4	3	4	3	4	5	4	1	3	5	5	4	5	4	3	2	5	4	77
TYPICAL	31	F	85.29	91.67	95.83	93.75	4	4	5	4	5	5	5	5	5	1	5	5	5	5	5	5	5	5	5	5	4	5	94
TYPICAL	46	M	85.29	91.67	95.83	93.75	4	4	4	4	4	4	4	3	4	4	4	3	4	5	3	4	5	4	4	5	5	5	82
TYPICAL	28	F	78.43	91.67	79.17	85.42	4	5	5	4	4	5	5	4	4	4	4	4	4	4	5	5	5	4	5	4	5	5	89
TYPICAL	48	M	72.55	91.67	50	70.83	4	5	5	4	4	4	5	5	4	5	5	5	5	5	5	5	4	5	5	4	4	4	92
TYPICAL	33	M	82.35	91.67	75	83.33	4	5	5	4	5	5	5	5	5	5	5	5	5	5	5	5	5	5	5	5	4	5	98
TYPICAL	33	F	68.63	91.67	83.33	87.5	4	5	5	4	5	5	5	5	5	5	5	5	5	5	5	5	5	4	5	5	5	5	98
TYPICAL	38	F	81.37	91.67	100	95.83	4	5	5	4	5	5	5	4	4	5	4	5	5	5	2	2	5	4	5	5	5	5	89
TYPICAL	33	F	94.12	91.67	62.5	77.08	5	4	5	4	5	5	5	5	4	5	5	5	4	5	5	3	5	3	4	5	3	4	89
TYPICAL	32	M	86.27	91.67	87.5	89.58	5	5	5	5	1	5	5	5	5	5	5	5	5	5	5	5	5	5	5	5	5	5	96
TYPICAL	35	F	77.45	91.67	79.17	85.42	5	5	4	2	5	4	5	5	5	4	5	5	5	5	5	5	5	5	5	5	5	5	94
TYPICAL	33	F	94.12	91.67	91.67	91.67	5	5	5	5	5	5	5	5	5	5	5	2	5	5	5	5	5	5	5	5	4	5	96
TYPICAL	43	M	88.24	91.67	66.67	79.17	5	5	4	4	5	5	5	5	4	4	5	4	5	5	5	4	4	4	5	5	5	5	92
TYPICAL	27	F	72.55	91.67	79.17	85.42	5	5	5	5	5	4	5	5	5	5	4	4	5	5	5	4	5	3	4	5	1	5	89
TYPICAL	32	F	83.33	95.83	62.5	79.17	4	4	5	5	4	4	5	5	5	1	5	5	5	5	5	5	5	4	5	5	4	4	91
TYPICAL	48	F	81.37	95.83	79.17	87.5	4	5	5	4	4	5	5	2	5	2	5	1	5	5	1	2	3	3	5	1	4	1	68
TYPICAL	28	F	86.27	95.83	87.5	91.67	4	5	4	4	5	4	5	4	4	4	5	5	5	5	5	4	5	4	4	5	5	4	90
TYPICAL	37	F	81.37	95.83	83.33	89.58	4	5	5	4	4	4	4	4	5	4	4	4	5	5	5	4	5	4	4	4	5	4	87
TYPICAL	37	F	75.49	95.83	79.17	87.5	4	4	4	4	4	4	4	4	4	4	4	4	4	4	3	3	4	4	4	4	4	4	78
TYPICAL	37	M	69.61	95.83	87.5	91.67	4	4	5	4	5	5	5	4	4	4	5	4	4	5	5	3	5	5	5	4	5	5	91
TYPICAL	34	M	88.24	95.83	45.83	70.83	5	5	4	4	5	4	5	5	4	4	5	5	5	5	5	4	5	3	4	4	4	5	89
TYPICAL	34	F	86.27	95.83	91.67	93.75	5	5	3	4	5	4	5	4	4	4	5	4	4	5	4	4	5	3	5	4	5	5	86
TYPICAL	47	M	83.33	95.83	66.67	81.25	5	5	5	5	5	5	5	5	5	5	5	5	5	5	5	5	5	5	5	5	5	5	100
TYPICAL	38	F	79.41	100	75	87.5	4	4	5	4	5	5	5	5	5	4	4	4	5	5	5	3	5	4	5	4	4	4	90
TYPICAL	49	M	72.55	100	29.17	64.58	4	4	4	4	4	3	4	3	4	4	4	3	4	4	4	4	4	4	3	3	4	4	75
TYPICAL	46	F	89.22	100	62.5	81.25	4	4	5	5	5	5	5	4	5	5	5	5	5	5	5	5	5	5	5	4	5	5	98
TYPICAL	39	F	80.39	100	66.67	83.33	4	5	5	4	5	4	5	4	4	4	4	4	5	5	4	5	4	4	4	4	4	4	86
TYPICAL	35	F	85.29	100	25	62.5	4	4	5	5	4	5	5	4	5	4	4	5	5	5	4	4	5	4	5	4	5	4	91
TYPICAL	33	M	76.47	100	50	75	5	5	5	4	5	5	5	5	5	5	5	5	5	5	5	5	5	5	5	5	3	5	97
TYPICAL	31	F	82.35	100	75	87.5	5	4	5	4	5	5	2	5	4	4	5	4	5	5	4	4	4	4	4	5	3	4	85

## Sheet: EXP2
GROUP	AGE	GENDER	YEARS IN POLICE	CFMT+ (%)	PMT: ALL (%)	PMT: TP (%)	PMT: TA (%)	SINGLE-ITEM SELF-RATING	SINGLE-ITEM OTHER-RATING	SRQ01	SRQ02	SRQ03	SRQ04	SRQ05	SRQ06	SRQ07	SRQ08	SRQ09	SRQ10	SRQ11	SRQ12	SRQ13	SRQ14	SRQ15	SRQ16	SRQ17	SRQ18	SRQ19	SRQ20	SRQ ALL
1	32	1	12	87.25	89.58	91.67	87.5	4	4	2	5	5	4	5	5	5	4	5	4	5	5	5	4	5	4	4	5	4	4	89
1	31	2	8	88.24	83.33	87.5	79.17	4	3	2	4	4	4	4	4	5	4	4	4	4	4	4	4	4	4	4	3	4	4	78
1	45	2	25	89.22	81.25	83.33	79.17	3	4	4	3	2	2	3	3	3	2	3	3	4	3	4	2	2	3	4	3	4	3	60
1	47	1	18	90.2	83.33	83.33	83.33	4	4	4	4	4	5	5	4	5	4	4	4	5	5	4	4	5	4	5	4	5	4	88
1	45	1	16	92.16	83.33	70.83	95.83	4	4	5	5	5	5	5	5	4	4	5	4	5	5	4	5	5	4	4	5	5	2	91
1	38	2	10	92.16	85.42	87.5	83.33	4	4	4	4	4	4	5	3	4	4	2	4	3	4	4	4	1	4	5	2	5	4	74
1	50	1	14	92.16	85.42	70.83	100	4	4	4	2	5	3	3	4	4	3	4	4	5	5	5	4	4	4	5	2	4	1	75
1	41	1	13	92.16	89.58	95.83	83.33	4		4	2	4	4	4	2	1	4	2	4	4	5	4	4	4	4	4	3	4	4	71
1	23	2	1	94.12	85.42	83.33	87.5	4	5	5	4	5	5	5	5	5	5	5	5	4	5	4	5	5	4	5	4	5	4	94
1	37	1	12	100	89.58	95.83	83.33	3	3	4	5	3	4	3	5	4	4	3	5	3	3	5	4	3	4	4	3	5	3	77
2	35	2	15		56.25	70.83	41.67	3	3	3	4	4	4	4	3	3	3	3	4	4	3	3	3	3	3	4	3	4	3	68
2	31	1	9		58.33	66.67	50	3	3	2	5	3	4	4	4	2	4	3	4	2	4	3	2	5	4	4	3	2	4	68
2	42	2	9		62.5	58.33	66.67	4	4	3	4	5	5	5	4	5	5	4	5	5	5	3	4	3	4	5	3	5	4	86
2	45	2	24		62.5	33.33	91.67	3	3	2	4	3	5	5	3	4	4	4	4	4	4	4	3	4	4	4	3	4	4	76
2	26	1	4		66.67	79.17	54.17	2		4	2	4	2	3	2	2	3	3	4	4	3	2	3	4	3	3	1	1	3	56
2	34	1	8		68.75	75	62.5	4	4	4	3	4	3	4	4	5	3	3	4	4	4	1	3	4	3	4	3	4	3	70
2	36	1	16		70.83	79.17	62.5	4	3	4	4	4	3	4	3	2	2	4	4	3	3	2	2	4	3	4	2	2	4	63
2	33	1	8		70.83	75	66.67	4	3	5	4	5	4	4	4	4	4	4	4	4	3	4	4	5	3	4	3	4	5	81
2	44	1	17		72.92	70.83	75	4	4	2	4	4	4	2	4	4	4	4	4	5	5	4	5	5	4	4	4	5	4	81
2	50	1	22		75	70.83	79.17	4	4	5	3	4	4	4	5	5	4	5	5	4	5	4	5	4	4	5	5	5	4	89
2	28	2	2		75	95.83	54.17	4	4	4	3	5	4	4	4	3	4	5	5	5	4	4	4	4	4	5	4	5	4	84
2	37	2	12		77.08	95.83	58.33	4	4	4	4	4	5	5	5	4	5	5	5	5	5	4	5	5	5	5	4	5	5	94
2	28	1	8		79.17	91.67	66.67	4		3	4	4	4	3	4	5	4	3	4	3	3	4	4	5	3	4	3	5	3	75
2	35	2	10		83.33	75	91.67	4	4	4	4	3	4	4	4	4	4	4	4	5	5	4	4	5	3	3	3	4	4	79
2	37	1	13		85.42	83.33	87.5	3	4	5	4	4	4	5	3	3	4	4	2	4	3	4	3	4	3	2	3	2	4	70
2	29	1	2	45.1				3		4	4	4	4	4	3	4	4	4	4	5	4	4	3	4	3	4	3	2	3	74
2	49	1	18	50				4	3	4	4	4	4	5	4	4	4	3	4	4	4	3	4	4	4	4	3	5	4	79
2	44	1	18	50.98				3	3	5	4	4	4	4	4	3	4	4	4	4	4	3	4	4	4	4	4	4	4	79
2	42	1	19	50.98				3	3	3	3	4	3	4	3	2	4	4	3	4	4	4	4	4	3	3	2	2	4	67
2	32	2	2	51.96	60.42	66.67	54.17	3	1	4	1	2	2	4	2	2	2	2	2	4	2	4	2	3	2	2	2	2	2	48
2	39	2	12	51.96	64.58	79.17	50	5		4	4	2	4	5	4	2	4	5	3	2	5	4	2	5	5	5	3	2	5	75
2	44	2	24	53.92	91.67	100	83.33	3	3	4	3	4	4	4	3	3	3	4	4	4	3	4	2	4	4	3	3	4	4	71
2	34	2	8	54.9	62.5	87.5	37.5	4		5	4	4	5	5	4	5	4	5	5	5	5	4	5	5	5	5	3	5	4	92
2	39	1	16	55.88	66.67	79.17	54.17	4	4	4	3	4	4	4	4	4	3	4	2	3	4	4	4	3	4	3	3	4	4	72
2	37	1	10	56.86				3	3	5	4	2	1	5	1	4	5	5	4	5	2	5	3	5	2	1	1	5	1	66
2	44	1	9	56.86	68.75	87.5	50	4	2	4	4	3	4	2	3	2	3	4	4	3	3	4	2	4	4	4	3	5	4	69
2	41	1	22	56.86	81.25	79.17	83.33	3	3	4	4	3	3	4	4	4	3	3	2	3	4	4	2	4	3	3	3	2	3	65
2	37	1	17	57.84				4	3	5	2	3	4	4	2	4	3	4	2	4	4	4	4	4	4	4	3	3	4	71
2	40	2	17	57.84				4	4	4	4	3	5	4	4	4	4	4	4	4	4	4	4	4	4	4	3	5	4	80
2	33	1	12	57.84	60.42	70.83	50	4	4	4	3	4	4	5	4	3	3	4	4	4	4	3	4	4	4	3	4	4	4	76
2	46	1	22	58.82	60.42	62.5	58.33	3	3	4	4	4	3	4	3	2	2	4	2	4	4	4	2	4	3	4	3	4	4	68
2	40	1	20	59.8				3	3	4	3	5	4	5	3	3	4	4	5	4	3	5	4	4	3	4	3	4	4	78
2	45	1	9	59.8				4	4	2	4	2	4	5	4	3	3	4	2	3	4	4	3	4	4	4	3	4	4	70
2	20	2	0	59.8	66.67	62.5	70.83	3		3	4	4	3	3	3	4	4	4	4	4	3	4	4	4	3	4	3	4	3	72
2	28	1	1	60.78	68.75	83.33	54.17	4	3	4	5	4	4	5	5	5	1	5	4	5	5	5	4	5	5	4	5	5	5	90
2	31	1	3	61.76				4	4	5	4	5	5	4	4	5	5	5	5	5	5	5	5	5	5	4	4	4	5	94
2	28	1	1	61.76	64.58	54.17	75	4	3	3	4	4	5	5	4	4	4	4	4	3	4	4	3	4	3	5	4	4	4	79
2	48	1	25	61.76	72.92	87.5	58.33	5	5	3	4	4	4	4	1	2	2	3	3	3	5	2	2	5	3	3	5	3	4	65
2	47	2	24	62.75				4	4	4	4	4	4	5	2	5	4	5	4	5	5	1	4	5	4	4	4	4	5	82
2	35	2	2	62.75	70.83	66.67	75	4	4	5	4	4	5	4	4	4	2	5	5	4	5	5	4	5	4	4	3	5	4	85
2	26	1	1	62.75	72.92	70.83	75	3	4	2	4	4	4	4	3	4	4	4	4	4	3	5	4	4	4	2	3	3	4	73
2	37	2	13	62.75	85.42	87.5	83.33	4		4	4	2	4	4	3	2	4	4	2	4	4	3	4	3	3	4	3	5	3	69
2	37	1	12	63.73				5	5	5	4	4	4	5	4	4	4	4	5	4	4	4	2	5	4	5	4	4	4	83
2	39	1	14	63.73				5	5	5	4	5	5	5	5	5	5	5	5	5	5	5	5	5	5	5	5	4	5	98
2	23	2	1	63.73				4		3	4	4	4	4	4	3	3	3	4	3	4	3	3	5	3	4	3	4	4	72
2	29	1	4	63.73				4	4	5	4	5	4	5	4	4	4	5	5	5	5	5	4	3	4	5	3	5	4	88
2	41	1	14	63.73	50	41.67	58.33	3	3	3	3	2	4	4	3	3	3	4	3	3	3	3	4	4	3	4	3	4	4	67
2	44	2	14	64.71				3	3	4	4	4	4	4	4	4	4	4	4	4	4	4	4	4	3	3	3	3	4	76
2	48	2	1	64.71	66.67	91.67	41.67	3	4	5	5	5	5	5	3	4	4	4	4	4	3	4	4	4	3	5	3	5	4	83
2	38	1	11	64.71	68.75	54.17	83.33	3	3	3	2	2	4	2	4	3	4	4	4	3	2	3	3	4	4	4	4	3	4	66
2	43	1	8	64.71	75	62.5	87.5	4		4	3	4	5	4	5	4	3	4	3	5	5	4	4	4	3	4	4	4	4	80
2	42	2	17	64.71	81.25	83.33	79.17	3	3	4	4	3	4	4	3	4	4	4	3	4	4	3	4	4	4	4	4	3	4	75
2	40	1	16	65.69				5	5	2	4	4	5	5	4	5	3	4	3	5	5	5	4	5	5	4	5	4	5	86
2	48	1	20	65.69				4	2	4	4	4	4	4	4	4	4	4	4	4	4	4	4	4	4	4	4	4	4	80
2	25	2	3	65.69	70.83	66.67	75	3	3	4	3	3	4	3	2	1	2	3	2	3	4	2	2	4	3	4	3	4	2	58
2	42	1	14	65.69	72.92	83.33	62.5	3	3	5	4	4	5	5	3	4	3	4	4	5	5	4	2	4	4	4	3	4	4	80
2	36	1	13	65.69	72.92	70.83	75	4	4	4	4	4	3	4	4	4	4	3	3	4	4	4	4	5	3	3	4	4	4	76
2	44	1	6	66.67				3	3	3	4	4	3	3	3	4	3	4	3	4	3	4	4	4	3	3	3	4	4	70
2	34	2	10	66.67	68.75	87.5	50	3	3	4	4	3	4	4	3	4	3	3	4	4	4	5	3	4	3	4	3	2	4	72
2	45	2	28	66.67	72.92	70.83	75	4	4	4	4	4	5	5	5	5	4	5	1	4	5	4	5	5	4	5	5	5	4	88
2	39	1	15	66.67	81.25	83.33	79.17	4	3	5	4	4	4	5	4	5	4	5	4	4	5	4	4	5	4	5	4	4	4	87
2	42	1	12	67.65	66.67	70.83	62.5	4	3	4	4	4	5	5	4	4	4	5	5	3	5	4	4	5	3	5	5	5	4	87
2	36	1	16	68.63				3	3	3	4	2	3	3	3	4	3	3	3	4	4	3	3	3	4	4	2	2	4	64
2	50	1	30	68.63	72.92	45.83	100	3	3	2	3	2	4	4	3	4	4	4	2	4	4	3	2	4	4	4	3	5	3	68
2	41	1	14	68.63	83.33	87.5	79.17	4	4	4	4	4	4	5	4	4	4	4	3	4	4	4	4	4	4	4	3	4	4	79
2	46	1	0	69.61	62.5	62.5	62.5	2	2	4	3	2	1	3	2	3	3	3	2	2	3	3	2	4	3	4	3	3	3	56
2	41	1	10	69.61	75	66.67	83.33	3	3	4	3	4	3	4	3	4	4	3	4	4	3	3	4	4	4	5	3	5	4	75
2	42	2	1	70.59	77.08	70.83	83.33	4	4	3	4	4	4	4	4	4	4	4	4	4	4	4	4	4	3	4	4	4	4	78
2	45	1	16	71.57				4	3	5	4	5	5	5	4	4	4	4	5	5	5	4	4	4	3	4	3	4	5	86
2	29	1	3	71.57				3	2	5	4	4	4	4	3	4	4	4	4	4	5	4	3	5	4	4	3	4	4	80
2	43	2	15	72.55	81.25	75	87.5	5	5	5	4	5	5	5	5	4	4	4	4	5	5	4	4	5	4	4	4	4	5	89
2	41	2	19	73.53				3	3	4	4	2	4	5	3	4	4	4	4	4	4	3	4	4	4	4	4	4	4	77
2	34	1	12	73.53	66.67	87.5	45.83	4	4	5	3	5	5	4	5	4	4	4	4	4	5	4	4	5	4	4	5	5	4	87
2	38	2	11	73.53	85.42	83.33	87.5	3	4	4	5	4	5	5	4	5	5	5	5	5	5	4	5	5	2	5	4	5	4	91
2	35	1	9	73.53	85.42	87.5	83.33	4	4	4	4	4	4	4	4	4	4	4	5	4	5	4	3	4	4	4	4	4	4	81
2	50	1	9	74.51				4	3	2	5	2	2	2	4	4	2	4	1	5	5	5	5	5	4	4	3	4	4	72
2	47	1	16	74.51				3	3	4	4	4	5	5	3	4	4	4	5	4	3	5	4	5	4	4	4	4	1	80
2	31	1	10	74.51	58.33	50	66.67	4		1	3	4	4	4	5	3	4	5	2	5	5	4	3	5	4	5	4	5	4	79
2	39	1	10	74.51	70.83	75	66.67	4	4	5	4	4	4	4	4	4	4	4	4	4	4	4	4	4	4	4	4	4	4	81
2	41	1	1	74.51	79.17	79.17	79.17	3	3	3	4	3	4	5	3	3	2	2	4	5	4	2	3	5	3	4	4	3	2	68
2	35	1	10	75.49				4	4	4	3	5	4	3	4	2	2	4	4	5	5	3	1	5	2	4	4	4	4	72
2	36	1	10	75.49				5	5	5	4	4	5	5	5	3	4	4	5	4	5	4	3	5	4	4	5	5	4	87
2	32	2	1	75.49	58.33	66.67	50	5	5	5	4	5	5	5	5	5	5	5	5	3	5	5	4	4	3	5	4	5	5	92
2	32	1	3	75.49	62.5	70.83	54.17	4	4	2	4	4	4	3	4	4	3	3	5	4	5	4	5	5	3	4	5	4	4	79
2	35	1	10	75.49	68.75	62.5	75	4	4	4	4	3	4	5	5	4	4	5	5	3	4	5	4	5	3	4	4	4	5	84
2	23	1	1	75.49	87.5	100	75	3		4	3	2	2	2	3	2	2	1	4	5	3	4	4	4	3	5	3	4	4	64
2	33	1	7	76.47				5	4	3	2	4	4	4	4	5	3	3	4	4	4	5	3	4	3	4	4	3	3	73
2	23	2	3	76.47				3	3	4	3	3	5	5	3	2	4	4	4	4	3	3	3	4	3	5	2	4	3	71
2	26	1	3	76.47	60.42	58.33	62.5	2	3	4	4	4	3	2	3	4	4	5	2	4	3	4	3	2	3	4	3	5	4	70
2	49	1	20	76.47	66.67	62.5	70.83	2	3	5	4	2	3	4	2	4	4	4	2	2	2	3	4	4	3	4	2	4	4	66
2	30	2	8	76.47	68.75	91.67	45.83	3		4	4	4	4	4	4	4	4	4	4	4	4	4	4	4	4	4	3	5	4	80
2	35	1	11	76.47	79.17	70.83	87.5	3	4	4	4	3	4	5	3	4	4	3	3	5	5	5	4	4	3	5	4	4	3	79
2	44	1	1	76.47	81.25	87.5	75	4	4	5	4	4	4	4	3	5	5	4	2	4	4	5	4	4	4	5	5	5	4	84
2	37	2	13	76.47	91.67	87.5	95.83	3	3	4	1	4	3	4	1	1	4	1	5	3	4	1	3	2	3	4	2	5	3	58
2	31	1	8	77.45				4	4	5	4	5	5	5	5	5	5	5	5	5	5	5	4	5	4	5	4	5	5	96
2	39	1	13	77.45	75	70.83	79.17	4	4	5	4	5	5	5	5	5	5	5	4	5	5	5	4	5	4	4	4	4	5	93
2	43	2	12	78.43				3	3	4	3	4	3	3	3	4	4	2	4	1	3	2	4	3	3	4	3	5	4	66
2	30	1	7	78.43				4	5	4	3	5	5	4	5	3	4	4	4	3	5	4	3	5	5	5	5	5	4	85
2	32	2	10	78.43	62.5	75	50	4	4	5	4	4	5	5	4	4	4	4	4	4	5	5	4	5	4	5	4	5	4	88
2	35	1	10	78.43	81.25	95.83	66.67	4	4	5	4	4	5	5	3	5	4	4	3	5	5	5	4	3	4	5	3	5	4	85
2	47	1	14	79.41	64.58	33.33	95.83	3	3	5	2	5	5	5	4	4	4	4	5	4	5	4	4	5	4	5	4	5	4	87
2	46	1	19	79.41	68.75	70.83	66.67	5	5	5	5	5	5	5	5	5	5	5	5	5	5	5	5	5	5	5	5	5	5	100
2	40	1	8	79.41	70.83	91.67	50	4	5	5	2	4	5	5	2	1	5	2	3	4	4	5	5	4	5	5	4	5	4	79
2	48	2	14	79.41	72.92	75	70.83	4	4	4	4	4	5	5	5	5	5	5	4	5	5	4	4	5	4	5	4	5	5	92
2	44	2	15	79.41	79.17	91.67	66.67	4	4	4	4	4	4	4	4	4	4	4	4	4	4	4	4	4	4	4	2	4	4	78
2	35	2	10	79.41	87.5	87.5	87.5	3	4	4	1	4	4	2	4	4	3	4	4	4	5	5	4	4	3	4	3	4	3	73
2	31	2	10	79.41	91.67	87.5	95.83	4	4	4	5	4	5	5	4	4	3	4	5	4	5	4	5	5	4	4	4	5	4	87
2	29	2	7	80.39				4	3	4	4	5	4	3	4	5	3	5	5	5	4	5	4	3	4	3	4	5	4	83
2	48	1	26	80.39				3	3	4	3	4	5	4	4	4	4	4	5	5	4	4	4	4	4	3	3	4	4	80
2	25	2	7	80.39	77.08	79.17	75	4	4	4	3	5	5	5	5	4	5	5	1	5	5	3	5	5	4	5	5	5	4	88
2	38	2	11	81.37				4	5	5	4	4	5	5	5	5	4	5	5	5	5	5	4	5	4	5	4	5	5	94
2	24	1	2	81.37				4	4	4	5	5	5	5	5	5	4	5	3	5	5	4	4	3	4	5	5	5	4	90
2	32	1	10	81.37				3	3	5	4	4	5	4	3	4	4	4	4	5	4	4	4	4	4	3	3	4	4	80
2	40	2	11	81.37				3	3	5	4	5	5	4	3	4	4	4	3	4	4	4	4	5	3	5	3	5	4	82
2	42	2	3	81.37	70.83	70.83	70.83	4	3	5	4	3	2	3	3	4	3	2	4	4	4	3	4	4	2	3	3	4	3	67
2	39	1	2	81.37	75	66.67	83.33	3	3	5	4	4	5	5	4	5	4	5	5	5	5	5	4	5	4	5	4	5	4	92
2	47	1	31	81.37	81.25	75	87.5	3		4	4	4	4	4	2	4	4	4	4	4	4	4	4	4	4	4	3	4	4	77
2	38	2	7	82.35	75	79.17	70.83	3	4	4	4	4	4	4	3	5	4	4	4	4	3	4	4	4	3	4	4	4	3	77
2	40	1	8	82.35	81.25	70.83	91.67	2	2	2	3	3	3	5	3	2	3	3	3	3	3	4	3	3	3	5	2	5	5	66
2	36	1	2	82.35	85.42	91.67	79.17	3	4	4	2	4	5	4	4	5	4	4	4	4	5	3	4	5	4	4	5	4	4	82
2	48	1	9	83.33				5	5	5	4	5	4	4	3	4	4	4	4	4	4	4	4	4	3	4	3	5	4	80
2	44	2	16	84.31				3	3	5	3	5	5	4	3	3	3	3	4	3	4	4	3	5	3	4	3	4	3	74
2	40	1	13	85.29	66.67	58.33	75	4	4	5	5	4	4	4	4	5	5	4	5	5	5	5	5	5	4	4	4	5	4	91
2	34	2	6	85.29	70.83	41.67	100	4		5	4	4	4	5	4	4	4	4	5	4	4	4	4	3	4	4	4	4	4	82
2	41	1	12	85.29	75	83.33	66.67	4	3	4	3	4	5	5	4	4	4	4	4	4	5	5	5	5	5	5	5	5	2	87
2	29	2	8	85.29	77.08	87.5	66.67	4		5	4	4	5	5	4	5	5	4	5	4	5	5	4	5	5	5	4	5	5	93
2	34	2	12	85.29	83.33	95.83	70.83	3	3	4	4	4	4	3	4	4	3	4	2	4	4	4	4	4	4	4	3	4	3	74
2	45	1	19	85.29	85.42	79.17	91.67	3	3	4	4	4	4	4	3	4	4	4	4	4	3	4	3	4	3	4	3	4	4	75
2	34	1	10	86.27	79.17	83.33	75	4	4	5	4	5	4	5	4	5	5	5	5	5	5	5	5	4	5	5	4	5	5	95
2	33	1	7	86.27	83.33	87.5	79.17	3		5	2	5	5	4	4	2	2	5	3	5	5	3	2	5	2	4	4	2	5	74
2	42	1	17	86.27	85.42	95.83	75	5	5	4	4	4	3	5	4	3	3	5	4	4	5	5	4	5	4	5	4	5	5	85
2	28	1	4	86.27	87.5	83.33	91.67	4	5	5	4	5	5	5	5	5	5	5	5	5	5	5	5	5	5	5	5	5	5	99
2	26	1	3	87.25				3	3	4	4	5	5	5	3	4	4	5	5	4	4	5	5	4	4	5	4	5	4	88
2	36	1	3	87.25	79.17	95.83	62.5	4	4	5	4	5	5	5	4	5	5	5	5	5	5	5	5	5	5	5	4	5	5	97
2	38	1	15	87.25	81.25	83.33	79.17	4	4	4	4	4	3	4	3	4	4	2	4	5	5	4	4	3	3	4	3	4	4	75
2	27	2	3	88.24	72.92	58.33	87.5	3	3	2	4	4	4	4	3	4	5	4	4	3	4	4	4	4	4	4	2	2	4	73
2	23	1	3	88.24	81.25	87.5	75	4	4	3	2	4	5	5	3	4	4	4	5	5	4	5	4	5	3	4	3	4	4	80
2	39	1	12	89.22				5	5	5	4	4	5	5	3	4	4	5	5	5	5	4	4	5	3	4	3	5	4	86
2	40	1	15	90.2	75	95.83	54.17	5	5	5	4	5	5	2	1	5	3	5	3	5	5	5	3	3	5	5	5	5	5	84
2	39	1	13	91.18	70.83	54.17	87.5	5	5	5	2	5	5	5	5	4	4	5	5	5	5	5	5	5	5	5	5	5	5	95
2	34	1	11	96.08	77.08	83.33	70.83	5	5	5	4	4	5	5	5	5	5	5	4	5	5	5	4	5	4	5	5	4	5	94

## Sheet: EXP3
GROUP	AGE	GENDER	CFMT+ (%)	PMT: ALL	PMT: TP (%)	PMT: TA (%)	SRQ
2	19	M	40.2	35.42	50	20.83	52
2	22	M	47.06	37.5	29.17	45.83	63
2	24	M	67.65	39.58	37.5	41.67	63
2	40	M	41.18	43.75	50	37.5	63
2	28	M	71.57	50	54.17	45.83	67
2	26	F	50	52.08	58.33	45.83	71
2	36	F	50.98	52.08	62.5	41.67	81
2	26	M	54.9	54.17	54.17	54.17	60
2	33	F	57.84	54.17	16.67	91.67	52
2	25	F	59.8	54.17	62.5	45.83	55
2	38	M	62.75	54.17	75	33.33	66
2	19	M	77.45	54.17	70.83	37.5	59
2	22	M	50	56.25	54.17	58.33	64
2	25	M	50.98	56.25	75	37.5	73
2	21	F	81.37	56.25	58.33	54.17	72
2	30	M	36.27	58.33	62.5	54.17	59
2	25	F	45.1	58.33	66.67	50	78
2	18	M	57.84	58.33	54.17	62.5	63
2	22	M	61.76	58.33	41.67	75	75
2	25	M	62.75	58.33	41.67	75	64
2	20	M	63.73	58.33	75	41.67	65
2	23	M	70.59	58.33	41.67	75	67
2	41	F	42.16	60.42	54.17	66.67	62
2	28	M	45.1	60.42	75	45.83	59
2	18	M	47.06	60.42	41.67	79.17	64
2	20	M	62.75	60.42	45.83	75	70
2	18	M	66.67	60.42	58.33	62.5	72
2	27	M	76.47	60.42	54.17	66.67	75
2	28	F	77.45	60.42	45.83	75	70
2	19	M	38.24	62.5	62.5	62.5	63
2	33	M	40.2	62.5	66.67	58.33	58
2	38	M	42.16	62.5	83.33	41.67	53
2	19	F	50.98	62.5	79.17	45.83	59
2	27	F	52.94	62.5	79.17	45.83	67
2	19	M	53.92	62.5	62.5	62.5	56
2	29	M	54.9	62.5	58.33	66.67	80
2	21	M	68.63	62.5	79.17	45.83	75
2	21	F	76.47	62.5	58.33	66.67	72
2	23	F	49.02	64.58	66.67	62.5	75
2	21	F	50	64.58	41.67	87.5	65
2	30	M	51.96	64.58	62.5	66.67	62
2	28	F	56.86	64.58	75	54.17	83
2	36	M	70.59	64.58	70.83	58.33	77
2	32	F	73.53	64.58	95.83	33.33	75
2	45	F	79.41	64.58	66.67	62.5	80
2	23	M	86.27	64.58	58.33	70.83	71
2	29	F	90.2	64.58	66.67	62.5	75
2	20	M	47.06	66.67	66.67	66.67	56
2	43	F	52.94	66.67	75	58.33	62
2	22	F	59.8	66.67	66.67	66.67	64
2	31	F	59.8	66.67	87.5	45.83	69
2	20	M	61.76	66.67	66.67	66.67	57
2	23	M	66.67	66.67	66.67	66.67	72
2	33	M	66.67	66.67	58.33	75	60
2	24	M	68.63	66.67	58.33	75	65
2	19	M	69.61	66.67	50	83.33	74
2	23	M	70.59	66.67	62.5	70.83	67
2	28	M	70.59	66.67	75	58.33	53
2	30	M	76.47	66.67	87.5	45.83	75
2	24	M	80.39	66.67	45.83	87.5	76
2	22	M	51.96	68.75	66.67	70.83	74
2	20	M	55.88	68.75	79.17	58.33	74
2	18	F	56.86	68.75	62.5	75	70
2	19	M	56.86	68.75	66.67	70.83	55
2	28	F	60.78	68.75	87.5	50	64
2	35	M	62.75	68.75	91.67	45.83	56
2	23	M	64.71	68.75	54.17	83.33	64
2	33	F	70.59	68.75	83.33	54.17	66
2	27	M	71.57	68.75	66.67	70.83	76
2	22	F	54.9	70.83	62.5	79.17	31
2	21	M	56.86	70.83	66.67	75	69
2	22	F	58.82	70.83	58.33	83.33	53
2	26	M	64.71	70.83	83.33	58.33	66
2	34	M	67.65	70.83	50	91.67	47
2	25	F	69.61	70.83	62.5	79.17	61
2	20	M	73.53	70.83	58.33	83.33	73
2	26	M	74.51	70.83	83.33	58.33	77
2	19	M	79.41	70.83	87.5	54.17	48
2	30	M	85.29	70.83	83.33	58.33	45
2	25	F	54.9	72.92	70.83	75	78
2	22	M	69.61	72.92	79.17	66.67	79
2	20	F	72.55	72.92	79.17	66.67	71
2	20	M	74.51	72.92	58.33	87.5	61
2	35	F	82.35	72.92	58.33	87.5	48
2	34	F	84.31	72.92	70.83	75	61
2	30	M	59.8	75	83.33	66.67	60
2	22	F	77.45	75	70.83	79.17	48
2	22	F	67.65	77.08	62.5	91.67	72
2	37	F	91.18	77.08	91.67	62.5	76
2	27	F	45.1	79.17	75	83.33	65
2	20	M	72.55	79.17	70.83	87.5	51
2	18	M	80.39	79.17	66.67	91.67	80
2	29	F	77.45	81.25	83.33	79.17	63
2	28	M	80.39	81.25	75	87.5	71
2	23	M	67.65	83.33	75	91.67	76
2	19	M	75.49	83.33	91.67	75	67
2	46	F	81.37	83.33	79.17	87.5	56
1	37	F	88.24	83.33	75	91.67	84
2	33	F	81.37	85.42	87.5	83.33	75
1	30	M	92.16	89.58	91.67	87.5	82
